# Supplementary material for: The Value of Reducing Inconclusive and False-Positive Newborn Screening Results for Congenital Hypothyroidism, Congenital Adrenal Hyperplasia and Maple Syrup Urine Disease in The Netherlands
Source: Int J Neonatal Screen. 2024 Oct 8;10(4):70. doi: 10.3390/ijns10040070 (PMC11503431; doi:10.3390/ijns10040070)
Supplement: Supplementary file 1 [file IJNS-10-00070-s001.zip]

Archive with 1 entries (1 files):
- IJNS-3217649-supplementary.pdf
